# Supplementary material for: Overexpression of Lipocalin-2 Inhibits Proliferation and Invasiveness of Human Glioblastoma Multiforme Cells by Activating ERK Targeting Cathepsin D Expression
Source: Biology (Basel). 2021 May 1;10(5):390. doi: 10.3390/biology10050390 (PMC8147321; doi:10.3390/biology10050390)
Supplement: Supplementary file 1 [file biology-10-00390-s001.zip]

Archive with 3 entries (2 files):
- biology-1159213-final supplementary/
- biology-1159213-final supplementary/origin data.pdf
- biology-1159213-final supplementary/Supplementary Figure S1.pdf
